# Supplementary material for: Recurrent EGFR alterations in NTRK3 fusion negative congenital mesoblastic nephroma
Source: Pract Lab Med. 2020 May 16;21:e00164. doi: 10.1016/j.plabm.2020.e00164 (PMC7260589; doi:10.1016/j.plabm.2020.e00164)
Supplement: Multimedia component 1 [file mmc1.xlsx]

## Sheet: Sheet1
Case	Histology	Therapy	Duration f/u (mo)	Status at last f/us	Gene	Transcript	protein	cDNA	Genomic description	VAF%	Pathogenicity	ETV6 FISH	Conventional karyotype	Virtual karyotype	CK (IHC)	EMA (IHC)	S100 (IHC)	MSA (IHC)	SMA (IHC)	desmin (IHC)	caldesmon (IHC)	CD34 (IHC)	WT1 (IHC)	CD99 (IHC)	myogenin (IHC)	myoD1 (IHC)	PAX7 (IHC)	PAX8 (IHC)
1	Mixed CMN	Nephrectomy	48	NED	EGFR	NM_005228.3	p.L688_L1038dup	c.2062-74_3115-15dup	chr7:g.55241540_55269413dup	n/a	Pathogenic	Negative	52,XY,+7,+8,+11,+17,+18,+18[11]/46,XY[9]	52,XY,+7,+8,+11,+17,+18,+18	neg	n/d	rare	n/d	pos (focal)	neg	pos (strong)	n/d	pos (strong)	pos	neg	neg	neg	neg
2	Mixed CMN	Nephrectomy	90	NED	EGFR	NM_005228.3	p.V674_L1038dup	c.2020_3115-42dup	chr7:g.55240776_55269386dup	n/a	Pathogenic	Negative	46,XY[20]	46, XY	n/d	n/d	n/d	n/d	n/d	n/d	n/d	n/d	n/d	n/d	n/d	n/d	n/d	n/d
					DPH3	NM_206831.2	p.=	c.-102C>T	chr3:g.16306485G>A	50.99	VUS		could be stromal
3	Cellular CMN, plump cell variant	Nephrectomy followed by multi-agent chemotherapy	128	NED	STK11	NM_000455.4	p.A273T	c.817G>A	chr19:g.1221294G>A	67.77	VUS	n/d	n/d	57,XY, +2, del(3)(q12.1)(q13.31), +8, +8, +10, +11, +11, +15, +18, +19, +20, +21	neg	neg	neg	neg	neg	neg	n/d	neg	n/d	n/d	n/d	n/d	n/d	n/d
		(vincristine, actinomycin D, doxorubicin)			NF1	NM_001042492.2	p.T1589M	c.4766C>T	chr17:g.29592288C>T	62.28	VUS
					TSC2	NM_000548.3	p.L921V	c.2761C>G	chr16:g.2126510C>G	49.41	VUS
4	Classic CMN	Nephrectomy	106	NED	EGFR	NM_005228.3	p.L688_L1038dup	c.2062-355_3115-41dup	chr7:g.55241279_55269387dup	n/a	Pathogenic	n/d	46,XY[20]	46,XY	n/d	n/d	n/d	n/d	n/d	n/d	n/d	n/d	n/d	n/d	n/d	n/d	n/d	n/d
					ROS1	NM_002944.2	p.D1854E	c.5562T>G	chr6:g.117645574A>C	47.83	VUS		favored to be tumor
5	Classic CMN	Nephrectomy	24	NED	EGFR	NM_005228.3	p.L688_L1038dup	c.2061+342_3115-28dup	chr7:g.55241159_55269400dup	n/a	Pathogenic			n/a
6	Mixed CMN, predominantly cellular	Nephrectomy	n/a	n/a	EGFR	NM_005228.3	p.S0139_G1054del	c.3162+1G>A		21					n/d	n/d	n/d	n/d	n/d	pos (classic areas) neg (cellular areas)	n/d	neg	neg	n/d	n/d	n/d	n/d	n/d
7	Retroperitoneal mass	Resection followed by multi-agent chemotherapy	48	PD	EGFR	NM_005228.3	p.L688_L1038dup	n/a	n/a	n/a	Pathogenic		50,XY,+8,+11,+17,+19,der(20)t(1;20)(q12;q13.2)[cp13]/46,XY[7]	n/a
		(temsirolimus, vinorelbine, cyclophosphamide)			PIK3CA		p.G1049R	n/a	n/a	Subclone	Pathogenic
					ARID1A		p.M923fs	n/a	n/a	n/a	Pathogenic
Abbreviations: VUS - variant of uncertain significance, NED - no evidence of disease, CK - pancytokeratin, EMA - epithelial membrane antigen, MSA - muscle-specific actin, SMA - smooth muscle actin, IHC - immunohistochemistry, n/a - not available, n/d - not done
